# Supplementary material for: Executives’ IT background and corporate digital technology innovation: Evidence from Chinese microenterprises
Source: PLoS One. 2025 Apr 28;20(4):e0320844. doi: 10.1371/journal.pone.0320844 (PMC12036915; doi:10.1371/journal.pone.0320844)
Supplement: S1 Data — (ZIP) [file pone.0320844.s001.zip]

Archive with 14 entries (14 files):
- data6.dta
- data7.dta
- data8.dta
- data9.dta
- data10.dta
- data11.dta
- data12.dta
- 2025AUdo.do
- data.dta
- data1.dta
- data2.dta
- data3.dta
- data4.dta
- data5.dta
