# Supplementary material for: Executives’ IT background and corporate digital technology innovation: Evidence from Chinese microenterprises
Source: PLoS One. 2025 Apr 28;20(4):e0320844. doi: 10.1371/journal.pone.0320844 (PMC12036915; doi:10.1371/journal.pone.0320844)
Supplement: S1 Data — (ZIP) [file pone.0320844.s001.zip › 2025AUdo.do]

cd C:\Users\Administrator\Desktop
use data.dta, clear
*Descriptive statistics Table 2
tabstat digiinno digiinva digiuma it size lev growth cf age power duality mao ind fem mngage soe myopia attn, s(n mean sd min max) c(s) f(%9.4f) 

*Benchmark regression Table 3
xtset code year
encode pro,gen(pro1)
encode industry,gen(industry1)
reghdfe digiinno it size lev growth cf age power duality mao ind fem mngage soe,absorb(industry1 year) vce(r) 
reghdfe digiinva it size lev growth cf age power duality mao ind fem mngage soe,absorb(industry1 year) vce(r)
reghdfe digiuma it size lev growth cf age power duality mao ind fem mngage soe,absorb(industry1 year) vce(r)
reghdfe digiinno it size lev growth cf age power duality mao ind fem mngage soe,absorb(pro1 industry1 year) vce(r) 
reghdfe digiinva it size lev growth cf age power duality mao ind fem mngage soe,absorb(pro1 industry1 year) vce(r)
reghdfe digiuma it size lev growth cf age power duality mao ind fem mngage soe,absorb(pro1 industry1 year) vce(r)

*Robustness test Table 4
*Heckman two-stage test
       global x       "it"
	   global control "size lev growth cf age power duality mao ind fem mngage soe pro1 industry1 year"
	   global select  "select(it = numuniv $control) twostep"
	   qui heckman digiinno1      $x $control, $select
	       est store h0
       qui heckman digiinva1   $x $control, $select
		   est store h1
	   qui heckman digiuma1  $x $control, $select
		   est store h2
	   local mm "h0 h1 h2"
       esttab `mm', mtitle(`mm') compress nogap ///
                    star(* 0.1 ** 0.05 *** 0.01) b(%12.4f) t(%12.4f) drop($control _cons)
				
*Robustness test Table 5
*Exclude specific industries
use data1.dta, clear
xtset code year
encode pro,gen(pro1)
encode industry,gen(industry1)
reghdfe digiinno it size lev growth cf age power duality mao ind fem mngage soe,absorb(pro1 industry1 year) vce(r) 			


*Exclude specific regions
use data2.dta, clear
xtset code year
encode pro,gen(pro1)
encode industry,gen(industry1)
reghdfe digiinno it size lev growth cf age power duality mao ind fem mngage soe,absorb(pro1 industry1 year) vce(r) 			


*Change the independent variable/Change the dependent variable
use data.dta, clear
xtset code year
encode pro,gen(pro1)
encode industry,gen(industry1)
reghdfe digiinno it1 size lev growth cf age power duality mao ind fem mngage soe,absorb(pro1 industry1 year) vce(r) 
reghdfe digiinno1 it size lev growth cf age power duality mao ind fem mngage soe,absorb(pro1 industry1 year) vce(r) 


*Exclude specific sample ranges
use data3.dta, clear
xtset code year
encode pro,gen(pro1)
encode industry,gen(industry1)
reghdfe digiinno it size lev growth cf age power duality mao ind fem mngage soe,absorb(pro1 industry1 year) vce(r) 		


*The Tobit model
use data.dta, clear
xtset code year
encode pro,gen(pro1)
encode industry,gen(industry1)
tobit digiinno it size lev growth cf age power duality mao ind fem mngage soe pro1 industry1 year,ll(1)


*Mechanism test for managerial myopia Table 6
use data.dta, clear
xtset code year
encode pro,gen(pro1)
encode industry,gen(industry1)
sgmediation digiinno, iv(it) mv(myopia) cv(size lev growth cf age power duality mao ind fem mngage soe pro1 industry1 year)
sgmediation digiinva, iv(it) mv(myopia) cv(size lev growth cf age power duality mao ind fem mngage soe pro1 industry1 year)
sgmediation digiuma, iv(it) mv(myopia) cv(size lev growth cf age power duality mao ind fem mngage soe pro1 industry1 year)


*Mechanism test for executives' attention to digital technology Table 7
use data.dta, clear
xtset code year
encode pro,gen(pro1)
encode industry,gen(industry1)
reghdfe attn it size lev growth cf age power duality mao ind fem mngage soe,absorb(pro1 industry1 year) vce(r)
est store m1
reghdfe digiinno attn it size lev growth cf age power duality mao ind fem mngage soe,absorb(pro1 industry1 year) vce(r)
est store m2
reghdfe attn it size lev growth cf age power duality mao ind fem mngage soe,absorb(pro1 industry1 year) vce(r)
est store m3
reghdfe digiinva attn it size lev growth cf age power duality mao ind fem mngage soe,absorb(pro1 industry1 year) vce(r)
est store m4
reghdfe attn it size lev growth cf age power duality mao ind fem mngage soe,absorb(pro1 industry1 year) vce(r)
est store m5
reghdfe digiuma attn it size lev growth cf age power duality mao ind fem mngage soe,absorb(pro1 industry1 year) vce(r)
est store m6
esttab m1 m2 m3 m4 m5 m6 using digi2.rtf,t(%6.4f) r2 ar2 se star(* 0.1 ** 0.05 *** 0.01)


*Heterogeneity test Table 8
*State-owned enterprises
use data4.dta, clear
xtset code year
encode pro,gen(pro1)
encode industry,gen(industry1)
reghdfe digiinno it size lev growth cf age power duality mao ind fem mngage soe,absorb(pro1 industry1 year) vce(r) 			
*Non-state-owned enterprises
use data5.dta, clear
xtset code year
encode pro,gen(pro1)
encode industry,gen(industry1)
reghdfe digiinno it size lev growth cf age power duality mao ind fem mngage soe,absorb(pro1 industry1 year) vce(r) 			
*Information industry
use data6.dta, clear
xtset code year
encode pro,gen(pro1)
encode industry,gen(industry1)
reghdfe digiinno it size lev growth cf age power duality mao ind fem mngage soe,absorb(pro1 industry1 year) vce(r) 			
*Non-information industry
use data7.dta, clear
xtset code year
encode pro,gen(pro1)
encode industry,gen(industry1)
reghdfe digiinno it size lev growth cf age power duality mao ind fem mngage soe,absorb(pro1 industry1 year) vce(r) 	


*Heterogeneity test Table 9
*High power	
use data8.dta, clear
xtset code year
encode pro,gen(pro1)
encode industry,gen(industry1)
reghdfe digiinno it size lev growth cf age power duality mao ind fem mngage soe,absorb(pro1 industry1 year) vce(r) 	
*Low power
use data9.dta, clear
xtset code year
encode pro,gen(pro1)
encode industry,gen(industry1)
reghdfe digiinno it size lev growth cf age power duality mao ind fem mngage soe,absorb(pro1 industry1 year) vce(r) 	
*Longer tenure
use data10.dta, clear
xtset code year
encode pro,gen(pro1)
encode industry,gen(industry1)
reghdfe digiinno it size lev growth cf age power duality mao ind fem mngage soe,absorb(pro1 industry1 year) vce(r) 	
*Shorter tenure
use data11.dta, clear
xtset code year
encode pro,gen(pro1)
encode industry,gen(industry1)
reghdfe digiinno it size lev growth cf age power duality mao ind fem mngage soe,absorb(pro1 industry1 year) vce(r) 	


*Economic consequences Table 10
*Roat
use data.dta, clear
xtset code year
encode pro,gen(pro1)
encode industry,gen(industry1)
reghdfe roa it size lev growth cf age power duality mao ind fem mngage soe,absorb(pro1 industry1 year) vce(r)
reghdfe digiinno it size lev growth cf age power duality mao ind fem mngage soe,absorb(pro1 industry1 year) vce(r)
reghdfe roa digiinno it size lev growth cf age power duality mao ind fem mngage soe,absorb(pro1 industry1 year) vce(r)
*Roat+1
use data12.dta, clear
xtset code year
encode pro,gen(pro1)
encode industry,gen(industry1)
reghdfe roa1 it size lev growth cf age power duality mao ind fem mngage soe,absorb(pro1 industry1 year) vce(r)
reghdfe digiinno11 it size lev growth cf age power duality mao ind fem mngage soe,absorb(pro1 industry1 year) vce(r)
reghdfe roa1 digiinno11 it size lev growth cf age power duality mao ind fem mngage soe,absorb(pro1 industry1 year) vce(r)
